# Supplementary material for: Minimal Associations between Short-Term Dietary Intake and Salivary Microbiome Composition
Source: Microorganisms. 2021 Aug 15;9(8):1739. doi: 10.3390/microorganisms9081739 (PMC8401849; doi:10.3390/microorganisms9081739)
Supplement: Supplementary file 1 [file microorganisms-09-01739-s001.zip]

Archive with 1 entries (1 files):
- microorganisms-1353213-supplementary.docx
